# Supplementary material for: Myostatin Mutation Promotes Glycolysis by Increasing Phosphorylation of Phosphofructokinase via Activation of PDE5A-cGMP-PKG in Cattle Heart
Source: Front Cell Dev Biol. 2022 Jan 28;9:774185. doi: 10.3389/fcell.2021.774185 (PMC8831326; doi:10.3389/fcell.2021.774185)
Supplement: Supplementary file 1 [file Table1.xls]

## Sheet: Sheet1
Table S1. Primers used for real-time PCR and ChIP-qPCR
Gene Name	Sense (5’ to 3’)	Anti-sense(5’ to 3’)
MSTN	GCTGTAACCTTCCCAGAACCA	CAATCAAGCCCAAAATCTCTCC
ALK5	CAGGACCACTGCAATAAAATAGAACTT	TGCCAGTTCAACAGGACCAA
SMAD2	ACCCTTACCACTACCAGAGAGTTGA	CAGTTCCGTTAGGATCTCGGTATG
SMAD3	AGCTGACACGGAGGCATATC	GCCATAGCGCTGGTTACAGT
ACTR2B	AGCCATCTATTGCCCACAGGGA	CAAACCGAACAGCCAGGCCAAA
PKG	GTTGATGGAAGCTTGCCTAGGTG	CAGGCTTGAGGTCCCTGTAAATG
Collagen type I	CCACCCCAGCCGCAAAGAGT	ACGCAGGTGACTGGTGGGATGTC
Collagen type III	GGCCCCCTGGAAAGGACGGA	CCCCGCCAGCACCACAACAT
ANP	GGAGCAAATCCCGTGTATGG	CCTCATCTTCTAAAGGCATCTTGTC
α-SMA	GAAGCCCAGCCGAGAACTTT	TCCCACCATCACTCCCTGAT
β-MHC	CTTCGGGAAATTCATTC	GTCAAAGGCGTTATCAG
PDE5A	GCTGACGGACCTGGAGATACTTG	GCTCCATGATTGAATGGCAGTAGA
GAPDH	AAATGGTGAAGGTCGGTGTGAAC	CAACAATCTCCACTTTGCCACTG
Ch-PDE5A	GCTCTGTTAGAAGTTACCCACC	CCCAGCCAAGGACCACAT
