# Supplementary material for: Myostatin Mutation Promotes Glycolysis by Increasing Phosphorylation of Phosphofructokinase via Activation of PDE5A-cGMP-PKG in Cattle Heart
Source: Front Cell Dev Biol. 2022 Jan 28;9:774185. doi: 10.3389/fcell.2021.774185 (PMC8831326; doi:10.3389/fcell.2021.774185)
Supplement: Supplementary file 3 [file Table2.xls]

## Sheet: Sheet1
Anatomic analysis of cattle heart						Source data of heart weight, tibia length and body weight
	WT		MT			Heart weight (kg)				Tibia length (cm)				Body weight (kg)
	Female (n=6)	Male (n=6)	Female (n=9)	Male (n=9)		WT		MT		WT		MT		WT		MT
Heart weight (kg)	1.66±0.14	2.28±0.37	1.72±0.16	2.4±0.37		Female	Male	Female	Male	Female	Male	Female	Male	Female	Male	Female	Male
Heart volume (mL)	125±16.73	188.33±42.27	140±25.37	197.22±24		1.5	1.97	1.44	2	38	44	39	44	367	473	365	503
Left ventricular wall thickness (mm)	33.67±3.08	45.5±4.09	33.78±8.8	47.67±9.4		1.5	2	1.6	2.03	39	44	40	45	376	482	415	515
Right ventricular wall thickness (mm)	14.83±2.14	22±3.22	17.11±2.52	23.33±2.45		1.81	3	1.7	2.32	44	50	43	48	452	506	450	560
Left atrium wall thickness (mm)	30.17±2.04	38.17±3.49	32.11±3.06	43.11±4.76		1.65	2.2	1.69	2.2	42	46	41	46	380	489	418	515
Right atrium wall thickness (mm)	13±2.61	18.83±2.4	13.11±3.41	19.78±4.9		1.8	2.26	1.7	2.3	43	48	43	47	400	495	450	548
Interventricular septum wall thickness (mm)	32.33±2.88	40±4.24	32.22±7.45	42.67±5.22		1.69	2.24	1.7	2.2	42	47	42	47	387	495	448	527
Interatrial septum wall thickness (mm)	25±1.9	33.33±4.76	26.56±3	36.67±4.9				1.72	2.59			43	49			452	563
Tibia length (cm)	41.33±2.34	46.5±2.35	42.11±1.76	48±3.24				1.9	2.9			44	52			455	610
Body weight (kg)	393.7±30.65	490±11	436.7±32.86	562±68				2	3.03			44	54			477	720
